# Supplementary material for: PKM2 Subcellular Localization Is Involved in Oxaliplatin Resistance Acquisition in HT29 Human Colorectal Cancer Cell Lines
Source: PLoS One. 2015 May 8;10(5):e0123830. doi: 10.1371/journal.pone.0123830 (PMC4425499; doi:10.1371/journal.pone.0123830)
Supplement: S1 Table — (XLSX) [file pone.0123830.s005.xlsx]

## Sheet: Sheet1
	HT29			HT29siC OXA			HT29siPKM2			HT29siPKM2 OXA			HTOXAR3siC			HTOXAR3siC OXA
Symbol	ReplicateL 1	ReplicateL 2	ReplicateL 3	ReplicateL 1	ReplicateL 2	ReplicateL 3	ReplicateL 1	ReplicateL 2	ReplicateL 3	ReplicateL 1	ReplicateL 2	ReplicateL 3	ReplicateL 1	ReplicateL 2	ReplicateL 3	ReplicateL 1	ReplicateL 2	ReplicateL 3
ABL1	24.669	24.6439	25.824	24.1972	26.1334	24.2256	25.9214	24.975	25.8424	26.2151	25.2031	24.4573	24.8174	26.9122	24.8613	24.4295	26.3199	24.3164
AKT1	22.6733	22.47	24.1457	22.2936	23.2654	22.4396	23.9688	22.851	23.8853	24.4343	22.8639	22.7083	22.3906	25.5199	22.5465	22.2199	24.2662	21.8707
APAF1	24.6812	25.3112	25.7159	24.7326	26.2647	24.2308	26.155	25.7662	26.2419	26.6638	25.7571	24.6172	25.4893	27.2468	25.2972	24.9413	26.463	24.8992
APP	20.8224	21.77	22.2062	20.3046	22.6465	19.9126	21.5003	21.6661	21.9287	22.2919	21.6714	20.3471	21.7305	23.5693	21.418	21.2189	22.494	20.8087
ATG12	23.6556	23.6302	24.25	22.6603	24.9631	22.799	24.0697	23.7722	24.2534	25.1165	23.8012	23.1228	24.2495	25.2435	23.7495	23.8313	24.6099	23.4757
ATG16L1	23.6817	24.8456	25.5125	23.6368	25.8273	23.6287	25.0966	24.9003	25.5238	25.712	24.8807	24.5274	24.639	25.7747	24.9771	24.3134	25.1586	24.285
ATG3	20.8427	21.7892	22.5149	20.8568	22.9939	20.4639	22.4614	21.9866	22.4035	22.6607	21.6737	20.8086	21.8257	23.615	21.6193	21.449	23.105	21.2684
ATG5	23.2928	23.9744	24.7486	23.9859	25.2954	23.1098	24.5938	24.6192	24.8011	25.3741	24.309	23.5948	24.2875	26.7611	24.0447	23.9006	25.3015	23.6449
ATG7	25.409	25.8057	26.591	24.7194	26.8376	24.6375	26.1524	26.2843	26.5329	26.5663	26.1703	25.102	26.3286	28.4006	25.8529	25.5138	26.9786	25.0885
ATP6V1G2	32.5797	34.6535	37.2268	31.6293	34.2815	33.3739	31.782	31.4321	33.8812	33.3323	30.6955	32.6076	32.1851	33.5119	32.4234	30.9362	33.7004	33.3682
BAX	21.3553	21.9379	22.2222	21.4424	22.7267	20.9099	22.3293	22.1752	22.4504	23.6693	22.6382	21.4276	22.5778	23.7078	21.6932	22.4884	23.1836	21.4227
BCL2	32.5277	29.2134	31.5437	31.5228	30.6463	31.069	31.2983	29.2174	30.2606	31.7704	29.618	31.4791	28.6618	33.0822	28.2302	29.1491	33.6064	28.6563
BCL2A1	32.8344	Undetermined	Undetermined	34.197	Undetermined	Undetermined	32.6995	Undetermined	33.6919	37.8505	36.8048	Undetermined	Undetermined	Undetermined	Undetermined	38.1174	Undetermined	31.8628
BCL2L1	22.2161	23.28	22.4719	21.6367	23.6096	19.5352	22.8995	23.7477	22.5719	22.4358	22.9655	20.325	22.759	25.2134	22.3111	21.8743	22.8852	21.0264
BCL2L11	25.5223	25.9996	26.7515	25.296	27.0051	25.5707	25.9746	26.5528	26.6109	27.0231	26.0349	25.6331	25.939	28.6713	25.7873	25.5536	27.6706	25.5962
BECN1	23.5698	24.6141	25.1824	22.7828	25.7217	22.5691	24.4965	25.6578	24.8816	25.0001	24.9199	23.3444	24.6222	26.3686	24.2541	23.9308	25.3753	23.4522
BIRC2	23.2692	24.1001	25.0862	22.4606	25.8041	22.8034	24.7784	25.2652	24.9257	25.2922	24.1433	23.4301	24.4441	26.1166	24.3972	23.7249	25.6347	23.8898
BIRC3	25.5428	27.5102	28.578	21.9214	27.8845	22.4896	27.3999	27.7698	28.6173	24.7666	26.1893	24.3107	26.1956	29.1953	27.0992	24.5673	25.98	24.9774
BMF	27.3219	27.3269	28.6561	25.6006	28.4924	25.9714	27.6009	27.29	27.6433	28.6189	27.7474	26.4341	27.9499	29.8023	27.7524	27.7422	29.6548	27.4492
C1orf159	26.5451	27.3781	26.8746	26.6151	28.5029	25.5623	28.1629	27.7319	26.7994	28.2958	27.8309	25.471	27.3796	28.7195	27.2803	26.712	29.226	26.5419
CASP1	32.261	32.8186	Undetermined	30.1916	35.053	32.9992	32.4228	33.2888	34.5618	32.1857	34.1099	32.0887	32.8141	Undetermined	34.6414	32.6983	Undetermined	34.4258
CASP2	23.1604	24.2346	24.5227	22.4504	25.1583	22.4054	24.2203	24.3103	24.4279	24.1599	24.4683	22.437	23.9586	26.9768	24.0065	23.4498	25.1145	23.2925
CASP3	23.5788	24.3635	25.2177	23.7133	25.3759	23.8407	25.436	24.7711	25.3932	26.587	24.7966	24.1185	24.3451	26.5068	24.3138	24.1586	26.2136	23.9556
CASP6	24.1423	23.8072	24.5768	23.5006	25.0842	23.3553	25.1986	24.1976	24.6399	25.7829	24.2239	23.6805	25.3922	26.5454	23.964	24.1142	25.4219	23.6781
CASP7	23.6566	24.1564	24.8695	23.886	25.5956	23.5539	24.8082	24.5932	24.8432	26.3852	24.8195	24.4743	24.317	25.8792	24.1725	24.1778	25.9332	24.1732
CASP9	24.3996	25.1202	25.6074	23.7598	26.197	23.6995	25.2058	25.4252	25.9957	26.121	25.227	24.431	25.2834	26.6247	25.271	24.9669	26.1142	24.8891
CCDC103	27.5613	26.8615	27.7951	25.5851	27.9981	25.2606	27.6864	27.5599	27.5737	28.3151	27.3827	25.6021	28.155	29.2904	27.3045	26.7856	27.8787	26.3215
CD40	32.7071	34.7696	Undetermined	32.9298	36.5784	Undetermined	37.9292	34.1164	Undetermined	36.2307	33.4927	Undetermined	34.1844	Undetermined	Undetermined	32.6328	32.8734	34.4805
CD40LG	34.6407	35.4128	38.5732	32.889	34.2383	37.284	37.5125	33.9767	37.4565	34.7811	33.8552	38.5754	34.2431	36.358	Undetermined	34.0106	35.1572	Undetermined
CFLAR	23.5547	25.5215	25.2256	22.5073	27.2519	22.5289	25.1443	26.2113	25.2049	24.6332	26.2244	23.5157	25.0081	26.8231	25.2592	24.7404	25.759	24.4106
COMMD4	21.5243	21.8639	22.8135	21.1705	23.3323	20.9543	22.6322	21.9652	22.7691	23.538	21.7639	21.1639	22.2093	24.2639	21.8359	21.7858	23.624	21.6408
CTSB	23.4839	24.3672	24.3179	23.2105	25.55	23.2889	24.089	24.4495	24.3416	25.3622	24.4839	23.2157	24.5574	26.3407	24.0941	24.2445	25.9255	23.548
CTSS	24.5785	28.8897	26.8092	23.1123	30.4898	25.2817	25.591	28.6972	26.565	26.0779	28.7818	25.8149	27.4797	28.8297	28.3847	27.1974	28.297	27.9904
CYLD	25.6124	26.452	27.4805	24.6181	27.8071	25.1411	27.4232	26.8952	27.4426	27.7841	26.7618	25.5781	26.4107	28.8518	26.3865	25.7556	28.2673	25.7375
DEFB1	26.8366	27.4218	29.1858	25.524	30.2053	26.5917	27.6278	27.4209	28.9107	29.0066	28.4537	27.479	28.286	28.7249	27.9911	29.2152	27.9563	28.8216
DENND4A	24.2711	24.9185	25.4734	23.8254	26.3718	23.7384	25.3545	25.1385	25.5118	26.2987	25.2635	24.5387	24.92	26.3596	25.1541	24.7254	26.2741	24.9172
DFFA	22.8468	23.7629	24.305	22.5726	25.0154	22.4108	24.0156	23.8904	24.2452	24.574	23.7702	22.845	23.7211	25.3608	23.6581	23.3744	24.9499	24.0725
DPYSL4	29.3217	32.6121	37.6713	30.5812	33.2196	30.6635	33.6498	31.5985	33.7159	31.194	30.8026	31.0133	31.5084	33.6238	31.3832	30.6742	32.7549	34.1101
EIF5B	22.1821	23.3597	23.7862	21.9863	24.7667	21.9379	23.6389	22.7159	23.7553	24.9758	22.5644	22.5538	22.5754	24.6833	22.4589	22.1413	24.4505	22.1569
ESR1	29.7107	33.2043	33.8024	30.4266	31.6348	34.1102	32.0019	30.6343	32.652	32.261	30.2591	36.2856	30.8246	31.6379	35.7155	30.7142	29.535	35.8297
FAS	23.8325	25.7811	25.9137	22.9878	26.9131	24.2772	25.45	25.8743	25.9799	25.1805	25.5723	23.631	25.1592	27.0073	26.2033	24.7555	26.3481	24.8725
FASLG	35.9493	34.632	37.3197	31.113	33.8763	36.3429	33.9027	34.1371	Undetermined	33.2079	32.4374	33.7221	33.6835	35.9193	Undetermined	34.4811	36.7006	34.5104
FOXI1	36.5679	Undetermined	33.9339	33.8003	36.9145	Undetermined	33.1534	37.9201	Undetermined	36.867	35.2752	Undetermined	36.4333	39.5415	Undetermined	35.4021	36.4895	Undetermined
GAA	29.7273	29.4334	30.7704	28.2429	30.6112	27.8514	29.5999	30.5048	29.5906	29.3834	30.6062	27.2808	29.7069	30.7267	29.1453	29.3009	30.5564	28.9251
GADD45A	24.405	26.1157	25.8498	24.4137	27.7366	23.7183	25.5866	26.4237	25.8339	26.5455	26.5805	24.4633	26.0758	27.9621	26.013	25.544	28.3515	25.0114
GALNT5	27.5557	30.0953	29.3769	23.115	30.1949	22.8821	29.5296	30.7797	29.1177	25.659	28.8814	24.01	27.9601	32.0258	28.4676	26.8585	26.8655	26.6554
GRB2	23.9422	24.6243	24.6126	24.3838	26.0161	22.3764	24.9781	25.3887	24.6626	25.8203	25.5193	22.9226	24.5515	26.6993	23.9543	23.8806	25.8811	23.358
HSPBAP1	25.641	26.3769	27.8114	25.2085	28.2608	26.478	27.1979	26.9238	27.8606	28.08	27.1592	26.1455	26.8881	28.1028	27.1632	26.5974	28.62	26.7339
HTT	25.3272	25.3751	25.4791	24.3681	25.9764	23.3306	26.2187	25.9182	25.8808	25.8233	25.7569	24.2906	25.1593	27.2336	24.9969	24.5941	25.7925	24.3335
IFNG	36.2774	39.6813	Undetermined	37.0609	36.8505	39.5009	37.2659	37.5542	Undetermined	37.5403	35.5473	Undetermined	36.4207	38.6891	Undetermined	37.2176	37.781	Undetermined
IGF1	37.5484	34.3337	Undetermined	37.9738	36.8197	Undetermined	39.3188	32.953	Undetermined	36.5063	36.9192	Undetermined	39.181	Undetermined	39.002	38.4254	38.8522	Undetermined
IGF1R	24.1021	23.4586	25.4204	24.0156	24.8269	23.9376	25.3579	23.8973	24.9405	24.3703	24.4594	24.5081	23.6025	26.5801	23.3132	23.2329	26.0434	23.0111
INS	34.1431	34.2372	33.7708	33.9116	33.836	35.8609	35.5346	34.2882	34.8265	35.6332	32.5797	34.498	32.4262	33.5259	35.2328	33.7939	34.4005	34.4356
IRGM	Undetermined	37.6551	36.4479	32.3976	39.29	36.544	36.4838	38.1051	38.4632	33.6541	35.8193	39.1589	39.3643	Undetermined	Undetermined	36.4085	38.1851	36.4751
JPH3	38.9811	38.5838	Undetermined	33.4336	39.7202	Undetermined	39.5671	36.7702	39.9519	35.0645	36.2722	Undetermined	37.7423	Undetermined	Undetermined	35.8738	37.6022	Undetermined
KCNIP1	Undetermined	Undetermined	34.3016	Undetermined	Undetermined	33.9425	32.449	34.3401	Undetermined	Undetermined	39.6941	Undetermined	33.7348	36.5041	Undetermined	37.3024	Undetermined	32.6616
MAG	34.7071	34.3028	39.1942	31.9447	34.4441	33.5487	33.7597	33.8621	35.8923	34.2339	32.4735	34.2219	33.8107	32.5319	38.7933	33.864	31.9852	34.1832
MAP1LC3A	26.216	28.8525	27.6503	25.343	29.3244	24.4503	27.4449	28.6865	27.6031	27.3588	27.742	24.7897	28.7005	28.682	28.5169	28.5598	27.532	27.8927
MAPK8	23.7795	24.1654	24.6695	23.4231	25.5469	23.1862	25.4115	24.8454	24.9468	25.6664	24.6435	23.6822	24.6207	26.2596	23.9359	24.2495	25.3862	23.7067
MCL1	20.9757	21.4392	21.9415	20.2568	22.7439	19.8415	22.7732	21.5896	21.9664	22.6322	21.4843	20.4665	21.4797	24.4967	20.97	20.9825	22.8408	20.5218
NFKB1	24.5389	25.871	25.95	23.7944	26.9591	23.9399	25.4286	25.5726	25.801	25.7955	25.4526	24.5776	25.1035	26.9885	25.4624	24.6948	26.7393	25.1383
NOL3	24.4315	24.796	25.2287	23.8549	25.857	23.3005	25.2929	24.8271	24.7839	25.7611	24.6749	23.2697	25.2226	26.8168	24.5913	24.3755	25.8199	24.2243
OR10J3	32.5369	Undetermined	Undetermined	37.524	39.4813	Undetermined	37.9551	37.6848	38.1797	36.7991	35.4636	Undetermined	38.6904	39.275	Undetermined	39.5474	37.7593	Undetermined
PARP1	22.4062	23.1337	23.9501	22.7239	24.5406	22.7022	23.9011	22.9966	24.1357	24.6742	23.4079	22.7974	22.9057	24.8774	22.9204	22.7133	24.8802	22.7999
PARP2	23.7477	24.6133	25.4894	24.7441	25.6943	23.6573	25.5605	25.2799	25.9311	26.5568	24.717	24.1262	24.6797	27.3182	24.6184	24.2698	26.4453	24.0003
PIK3C3	25.246	25.4728	26.1297	25.2455	27.1303	24.9773	26.0236	25.7954	26.2665	26.9845	25.8941	25.4068	25.8306	27.1776	25.2987	25.5533	26.7563	24.9574
PVR	22.2657	22.9703	23.5764	21.7405	23.7992	20.9041	24.0959	23.9294	23.804	23.6012	23.687	21.7848	22.5195	25.6807	22.8157	21.9563	24.4895	21.9175
RAB25	22.5816	22.2821	22.827	21.4854	23.5759	20.8148	22.5776	22.6293	22.7461	23.7853	22.3671	21.6487	22.2732	24.4791	22.3346	22.0976	23.4301	21.8404
RPS6KB1	23.9569	23.8889	24.3543	23.2182	25.3211	22.9617	24.9207	24.7799	24.7583	26.2586	24.2192	23.6984	23.9652	26.672	23.7281	23.6307	26.3242	23.3877
S100A7A	32.3849	Undetermined	Undetermined	35.1872	39.6588	33.6903	Undetermined	39.3902	39.8459	37.4448	36.1085	Undetermined	37.5634	36.7195	Undetermined	39.373	35.2444	Undetermined
SNCA	Undetermined	37.5938	34.8154	35.722	38.1235	Undetermined	37.926	38.0571	Undetermined	39.6016	35.3976	Undetermined	36.9838	36.2724	Undetermined	38.3553	36.774	Undetermined
SPATA2	24.9382	26.6788	26.6931	25.2954	27.5393	24.8101	25.9789	27.3323	26.5266	26.6003	26.9109	25.2014	25.9244	28.3255	26.3865	25.5773	27.6294	25.6773
SQSTM1	19.1912	20.128	20.2445	17.533	21.009	18.5136	19.8971	20.0083	20.5055	20.8231	20.1132	19.1219	20.2792	21.5195	20.1249	19.6222	20.656	19.536
SYCP2	28.6194	29.3674	30.5523	29.8707	30.7332	29.3519	29.4755	29.2615	30.5134	33.2669	29.5856	29.1998	29.4779	30.9986	29.8226	28.7718	32.1941	29.7053
TMEM57	24.4879	24.6912	25.1511	23.5395	26.7072	23.9248	25.2269	24.2353	25.2771	25.8834	24.2529	23.9073	25.1233	26.2185	24.7544	24.6973	26.4184	24.8181
TNF	26.9248	31.7678	34.5359	25.92	32.363	29.65	32.2682	30.6858	32.285	32.3529	30.3815	30.6852	29.769	Undetermined	31.5011	29.3497	34.1053	29.4222
TNFRSF10A	23.703	25.3379	25.5942	23.2338	25.7155	22.9116	24.9143	25.1885	25.2749	24.9383	25.4365	23.8363	24.4355	27.4224	25.2105	24.1039	25.945	24.3861
TNFRSF11B	32.2126	30.192	Undetermined	30.911	31.3395	30.5419	32.3194	29.3383	31.8024	Undetermined	29.8771	31.7638	29.6286	33.8943	29.8586	29.3091	34.6298	29.0037
TNFRSF1A	23.0015	24.2782	23.9912	22.5607	24.9174	22.4751	23.9042	24.0175	24.0747	24.29	24.7851	22.5666	23.3825	25.8232	23.1564	23.4658	24.8092	22.7125
TP53	22.6692	22.8378	23.329	22.4123	24.5157	22.3596	22.8107	22.9772	22.7487	24.1442	23.296	21.6986	23.165	24.5855	22.739	22.7996	24.5435	22.5464
TRAF2	24.4202	24.5282	25.3	23.9128	25.2887	23.1161	25.4289	24.8573	25.4069	25.8148	25.1292	23.9582	24.2999	26.1964	24.3473	23.7293	25.5559	23.8312
TXNL4B	24.7361	24.8497	25.9958	24.6203	26.3823	24.3147	25.8856	25.3697	25.9236	26.4228	25.8979	24.4367	25.0457	28.092	24.6655	24.8346	26.8386	24.4337
ULK1	29.2243	28.2579	28.635	27.6593	28.705	26.8129	28.696	28.2925	28.3932	29.3346	28.4571	27.1973	28.6852	29.5627	27.3761	27.6855	29.384	26.9094
XIAP	23.5976	24.6522	24.7671	22.7513	25.4847	22.6016	23.6463	23.7941	24.0068	24.7233	23.9504	22.8324	23.7188	25.7533	23.7589	23.4277	25.2117	23.519
ACTB	16.37	16.6	17.02	15.87	17.77	15.58	16.92	16.63	17.1	17.61	16.63	15.8	16.51	18.63	16.55	16.7827	18.3779	16.4793
B2M	19.11	20.33	20.82	17.6	21.96	18.28	20.41	20.79	20.61	20.27	20.62	18.69	19.68	21.88	19.99	15.8175	18.3054	15.6186
GAPDH	17.55	17.9	18.83	17.31	18.79	17.34	18.65	18.58	18.85	19.74	18.42	17.49	18.49	20.26	18.19	23.2186	25.4465	22.8368
HPRT1	22.56	23.9	24.17	22.83	24.62	22.91	23.99	23.35	24.24	25.19	23.02	22.78	23.53	25.57	22.79	19.522	21.3473	19.2245
RPLP0	16.67	16.92	18.24	16.51	18.4	16.2	17.98	16.22	17.4	18.61	16.48	16.34	17.28	19.42	16.62	17.5786	19.1489	17.5348
